# Supplementary material for: Virulence Properties of mcr-1-Positive Escherichia coli Isolated from Retail Poultry Meat
Source: Microorganisms. 2021 Feb 2;9(2):308. doi: 10.3390/microorganisms9020308 (PMC7913130; doi:10.3390/microorganisms9020308)
Supplement: Supplementary file 1 [file microorganisms-09-00308-s001.zip]

Archive with 1 entries (1 files):
- Kubelova_mcr1Ecoli_supplemental table S1AB.xls
