# Supplementary material for: Virulence Properties of mcr-1-Positive Escherichia coli Isolated from Retail Poultry Meat
Source: Microorganisms. 2021 Feb 2;9(2):308. doi: 10.3390/microorganisms9020308 (PMC7913130; doi:10.3390/microorganisms9020308)
Supplement: Supplementary file 1 [file microorganisms-09-00308-s001.zip › Kubelova_mcr1Ecoli_supplemental table S1AB.xls]

## Sheet: table S1A
Table S1 A. Accession number of genes selected for ExPEC genes screening
gen	ID/ACCESSION No.
papE	Acc. No.: X61239.1
papF	Acc. No.: X61239.1
papG allele I	Acc. No.: X61239.1
papG allele II	Acc. No.: M20181
papG allele III	Acc. No.: X61238.1
felA	Acc. No.: L07420.2
aec 26	Acc. No.: AY395687.1
frzorf4	Acc. No.: FM253092.1

## Sheet: table S1B
ENA reference number	Laboratory number	Sample origin	Type of sample	Country of origin	Phylogroup	MLST type	WGS based serotype	ExPEC	UPEC	APEC I Stromberg 2017	APEC II Schouler	APEC III Johnson	Number of detected genes	terC	ompT	gad	iss	traT	hlyF	sitA	iroN	lpfA	etsC	cvaC	iucC	iutA	hra	papC	mchF	cib	cma	chuA	cia	kpsE	ast	fyuA	irp2	tsh	air	cea	kpsMII-K5	papA_F20	yfcV	eilA	kpsMII	iha	usp	capU	ireA
ERS3886892	170/17/A/2	turkey	minced meat	Poland	B1	ST7973	O-:H5	NO	NO	NO	NO	NO	14	1	1	1	1	1	1	1	1	1	1	1	0	0	0	0	1	0	0	0	1	0	0	0	0	0	0	0	0	0	0	0	0	0	0	0	0
ERS3886893	170/17/A/4	turkey	minced meat	Poland	A	ST93	O8:H11	YES	NO	YES	NO	NO	12	1	1	0	1	0	0	1	0	0	0	0	1	1	1	1	0	0	0	0	0	1	1	0	0	0	0	0	0	0	0	0	1	1	0	0	0
ERS3886896	170/17/E/2	turkey	minced meat	Poland	A	ST10	O-:H32	NO	NO	NO	NO	NO	5	1	0	1	1	1	0	0	0	0	0	0	0	0	1	0	0	0	0	0	0	0	0	0	0	0	0	0	0	0	0	0	0	0	0	0	0
ERS3886897	718/17/B/1	turkey	minced meat	Poland	B1	ST162	O8:H19	NO	NO	NO	NO	NO	13	1	1	1	1	1	1	0	1	1	1	0	0	0	0	1	1	0	0	0	1	0	1	0	0	0	0	0	0	0	0	0	0	0	0	0	0
ERS3886899	915/17/B/2	turkey	minced meat	Poland	A	ST93	O-:H4	NO	NO	NO	NO	NO	14	1	1	1	1	1	1	1	0	0	1	0	1	1	1	0	0	1	0	0	0	1	0	0	0	0	0	0	0	0	0	0	1	0	0	0	0
ERS3886900	915/17/C/1	turkey	minced meat	Poland	B1	ST224	O182:H23	YES	NO	NO	NO	YES	16	1	1	1	1	1	1	1	1	1	1	1	1	1	0	1	1	0	0	0	0	0	0	0	0	1	0	0	0	0	0	0	0	0	0	0	0
ERS3886901	915/17/D/2	turkey	minced meat	Poland	B1	ST1589	O-:H7	NO	NO	NO	NO	NO	4	1	1	1	0	0	0	0	0	1	0	0	0	0	0	0	0	0	0	0	0	0	0	0	0	0	0	0	0	0	0	0	0	0	0	0	0
ERS3886902	915/17/E/1	turkey	minced meat	Poland	E	ST1140	O-:H39	NO	NO	NO	NO	NO	4	1	1	1	0	0	0	0	0	0	0	0	0	0	0	0	0	0	0	1	0	0	0	0	0	0	0	0	0	0	0	0	0	0	0	0	0
ERS3886903	1085/17/C/1	turkey	minced meat	Poland	A/B1	ST756	O-:H20	NO	NO	NO	NO	NO	5	1	1	1	1	0	0	0	0	0	0	0	0	0	1	0	0	0	0	0	0	0	0	0	0	0	0	0	0	0	0	0	0	0	0	0	0
ERS3886925	1138/17/A/1	turkey	breast strips	Germany	B1	ST162	O8:H16	NO	NO	NO	NO	NO	13	1	1	1	1	1	1	1	1	1	0	1	0	0	0	1	0	1	1	0	0	0	0	0	0	0	0	0	0	0	0	0	0	0	0	0	0
ERS3886926	1138/17/D/1	turkey	breast strips	Germany	A	ST744	O89:H10	NO	NO	NO	NO	YES	14	1	1	1	1	1	1	1	1	0	0	1	1	1	1	0	1	0	0	0	1	0	0	0	0	0	0	0	0	0	0	0	0	0	0	0	0
ERS3886904	1139/17/A/1	turkey	minced meat	Poland	A	ST10	O89:H9	NO	NO	NO	NO	NO	8	1	1	1	0	0	1	1	0	0	0	1	0	0	1	0	0	0	1	0	0	0	0	0	0	0	0	0	0	0	0	0	0	0	0	0	0
ERS3886905	1139/17/B/1	turkey	minced meat	Poland	B2	ST1385	O-:H4	NO	YES	NO	YES (pattern D)	NO	22	1	1	0	1	0	1	1	1	0	1	0	0	0	0	1	0	1	0	1	1	1	1	1	1	0	0	1	1	0	1	0	0	0	0	0	0
ERS3886906	1139/17/D/1	turkey	minced meat	Poland	B1	ST1167	O-:H19	YES	NO	NO	NO	YES	14	1	1	1	1	1	1	1	1	1	1	0	1	1	0	1	0	0	0	0	0	0	0	0	0	1	0	0	0	0	0	0	0	0	0	0	0
ERS3886927	1253/17/A/2	turkey	minced meat	Germany	A	ST10	O89:H10	NO	NO	NO	NO	YES	15	1	1	1	1	1	1	1	1	0	1	1	1	1	0	0	1	1	0	0	0	0	0	0	0	0	0	0	0	0	0	0	0	0	0	1	0
ERS3886928	1253/17/B/2	turkey	minced meat	Germany	A	ST10	O162(89):H10	NO	NO	NO	NO	NO	4	1	0	1	0	1	0	0	0	0	0	0	0	0	0	0	0	0	0	0	0	0	0	0	0	0	0	0	0	0	0	0	0	0	0	1	0
ERS3886915	1287/17/E/1	turkey	drumstick	Czech Rep.	B1	ST1196	O-:H28	NO	NO	NO	NO	NO	16	1	1	1	1	1	1	1	1	1	0	1	0	0	1	1	0	0	1	0	1	0	0	0	0	0	0	0	0	1	0	0	0	0	0	0	1
ERS3886916	1413/17/E/1	turkey	drumstick	Czech Rep.	F	ST354	O-:H34	NO	YES	NO	YES (pattern B)	YES	26	1	1	1	1	1	1	1	1	1	1	1	1	1	0	0	0	1	1	1	0	1	1	0	0	0	1	0	0	0	1	0	0	1	1	0	0
ERS3886934	1449/17/B/1	turkey	frozen liver	Brazil	B1	ST86	O86:H10	NO	NO	NO	NO	NO	5	1	0	0	1	1	0	0	0	1	0	0	0	0	0	0	0	1	0	0	0	0	0	0	0	0	0	0	0	0	0	0	0	0	0	0	0
ERS3886935	1449/17/B/2	turkey	frozen liver	Brazil	B1	ST156	O142:H28	YES	NO	NO	NO	YES	17	1	1	1	1	1	1	1	1	1	1	1	1	1	1	1	1	0	1	0	0	0	0	0	0	0	0	0	0	0	0	0	0	0	0	0	0
ERS3886936	1449/17/C/1	turkey	frozen liver	Brazil	B1	ST1079	O6:H49	NO	NO	NO	NO	NO	9	1	1	1	1	0	0	0	0	1	0	0	0	0	0	1	0	1	0	0	0	0	0	0	0	0	0	1	0	1	0	0	0	0	0	0	0
ERS3886937	1449/17/D/1	turkey	frozen liver	Brazil	E	ST7233	O-:H45	NO	NO	NO	NO	NO	12	1	1	1	1	1	1	1	1	0	1	1	0	0	0	0	0	0	1	1	0	0	0	0	0	0	0	0	0	0	0	0	0	0	0	0	0
ERS3886938	1449/17/E/2	turkey	frozen liver	Brazil	F	ST354	O-:H34	NO	YES	NO	NO	NO	21	1	1	1	1	1	1	1	1	1	0	1	0	0	0	0	1	1	1	1	0	1	0	0	0	0	1	0	1	0	1	0	0	0	1	0	0
ERS3886942	1525/17/C/3	turkey	frozen liver	Brazil	B1	ST156	O-:H28	YES	NO	NO	NO	YES	16	1	1	1	1	1	1	1	1	1	1	1	1	1	0	1	1	0	1	0	0	0	0	0	0	0	0	0	0	0	0	0	0	0	0	0	0
ERS3886943	1525/17/D/1	turkey	frozen liver	Brazil	D	ST349	O-:H25	NO	NO	NO	NO	NO	9	1	1	1	1	1	0	1	0	0	0	0	0	0	0	1	0	0	0	1	0	0	0	0	0	0	0	0	0	1	0	0	0	0	0	0	0
ERS3886944	1525/17/D/3	turkey	frozen liver	Brazil	D	ST7233	O-:H45	NO	NO	NO	NO	NO	12	1	1	1	1	1	1	1	1	0	1	1	0	0	0	0	0	0	1	1	0	0	0	0	0	0	0	0	0	0	0	0	0	0	0	0	0
ERS3886945	1525/17/E/1	turkey	frozen liver	Brazil	A	ST744	O89:H9	NO	NO	NO	NO	YES	16	1	1	1	1	1	1	1	1	0	1	1	1	1	1	0	1	0	0	0	0	0	0	0	0	1	0	1	0	0	0	0	0	0	0	0	0
ERS3886946	1608/17/A/5	turkey	frozen liver	Brazil	B1	ST1463	O18:H7	NO	NO	NO	NO	YES	16	1	1	1	1	1	1	1	1	1	1	1	1	1	0	0	1	0	0	0	1	0	0	0	0	0	0	0	0	0	0	0	0	0	0	0	0
ERS3886910	2024/17/B/3	turkey	minced meat	Poland	A	ST746	O-:H4	NO	NO	NO	NO	NO	3	1	0	0	0	0	0	0	0	0	0	0	0	0	0	1	0	0	0	0	0	0	1	0	0	0	0	0	0	0	0	0	0	0	0	0	0
ERS3886913	2024/17/E/1	turkey	minced meat	Poland	A	ST744	O162(89):H10	NO	NO	NO	NO	NO	3	1	0	1	0	0	0	0	1	0	0	0	0	0	0	0	0	0	0	0	0	0	0	0	0	0	0	0	0	0	0	0	0	0	0	0	0
ERS3886914	2024/17/E/3	turkey	minced meat	Poland	C	ST410	O-:H9	YES	NO	NO	NO	NO	9	1	0	1	0	0	0	1	0	1	0	0	1	1	0	1	0	0	0	0	0	0	0	1	1	0	0	0	0	0	0	0	0	0	0	0	0
ERS3886947	2093/17/A/2	turkey	frozen liver	Brazil	B1	ST2179	O8:H9	NO	NO	NO	NO	YES	17	1	1	0	1	1	1	1	1	1	1	1	1	1	0	0	1	0	0	0	1	0	0	1	1	1	0	0	0	0	0	0	0	0	0	0	0
ERS3886948	2093/17/B/1	turkey	frozen liver	Brazil	B1	ST1582	O8:H21	NO	NO	NO	NO	NO	11	1	1	1	1	1	1	1	1	1	0	1	0	0	0	0	0	0	1	0	0	0	0	0	0	0	0	0	0	0	0	0	0	0	0	0	0
ERS3886917	2096/17/A/1	turkey	chilled wing	Czech Rep.	B1	ST58	O8:H25	NO	NO	NO	NO	YES	18	1	1	1	1	1	1	1	1	1	1	0	1	1	1	0	0	1	1	0	0	0	0	1	1	1	0	0	0	0	0	0	0	0	0	0	0
ERS3886919	2096/17/A/4	turkey	chilled wing	Czech Rep.	B1	ST1081	O136:H20	NO	NO	NO	NO	NO	16	1	1	1	1	1	1	1	1	1	0	1	0	0	1	1	0	1	1	0	1	0	0	0	0	0	0	1	0	0	0	0	0	0	0	0	0
ERS3886920	2096/17/B/1	turkey	chilled wing	Czech Rep.	D	ST69	O17/44:H18	NO	NO	NO	YES (pattern D)	NO	14	1	1	1	1	0	0	1	0	1	0	0	0	0	1	0	0	0	0	1	0	1	1	0	0	0	1	0	0	0	0	1	0	0	0	0	0
ERS3886922	2096/17/C/1	turkey	chilled wing	Czech Rep.	A	ST5956	O125ab:H38	NO	NO	NO	NO	NO	11	1	1	1	1	1	1	0	1	0	1	0	0	0	0	0	1	1	0	0	0	0	1	0	0	0	0	0	0	0	0	0	0	0	0	0	0
ERS3886924	2096/17/E/1	turkey	chilled wing	Czech Rep.	B1	ST453	O23:H16	YES	NO	YES	NO	NO	14	1	1	1	1	1	1	0	0	1	0	0	1	1	0	1	0	0	0	0	0	1	0	1	1	0	0	0	0	0	0	0	0	0	0	0	0
ERS3886932	227/18/D/1	turkey	minced meat	Germany	B1	ST58	O8:H25	NO	NO	NO	NO	NO	16	1	1	1	1	1	1	1	1	1	1	1	0	0	0	0	0	1	1	0	0	0	0	1	1	0	0	0	0	0	0	0	0	0	0	0	1
ERS3886933	227/18/E/1	turkey	minced meat	Germany	D	ST1011	O40/8:H16	NO	NO	NO	NO	NO	14	1	1	1	1	1	1	1	1	0	0	1	0	0	1	0	0	0	0	1	1	0	0	0	0	0	1	0	0	0	0	1	0	0	0	0	0
ERS4921403	2203/18/A/2	turkey	minced meat	Poland	A	ST38	O1:H15	NO	NO	NO	NO	NO	10	1	1	1	1	1	1	0	1	0	1	0	0	0	1	0	0	0	0	0	0	0	1	0	0	0	0	0	0	0	0	0	0	0	0	0	0
ERS4921404	2203/18/C/4	turkey	minced meat	Poland	D	ST744	O89(O162):H9	NO	YES	NO	YES (pattern B)	YES	22	1	1	1	1	1	1	1	1	0	1	1	1	1	0	0	1	0	0	1	0	1	0	1	1	1	1	0	1	0	0	1	0	0	0	0	0
ERS4921405	2203/19/C/3	turkey	minced meat	Poland	B1	ST1463	O18:7	NO	NO	NO	NO	NO	13	1	1	1	1	1	1	1	1	1	1	1	0	0	0	0	1	0	0	0	1	0	0	0	0	0	0	0	0	0	0	0	0	0	0	0	0
ERS4921406	2409/18/B/1	turkey	minced meat	Poland	B1	ST162	O-:H21	NO	NO	NO	NO	YES	15	1	1	0	1	1	1	1	1	1	1	1	1	1	1	0	1	1	0	0	0	0	0	0	0	0	0	0	0	0	0	0	0	0	0	0	0
ERS4921407	15/19/E/1	chicken	frozen liver	Brazil	E	ST1140	O38:H39	NO	NO	NO	NO	NO	11	1	1	1	0	1	1	1	0	0	1	0	1	1	0	0	0	1	0	1	0	0	0	0	0	0	0	0	0	0	0	0	0	0	0	0	0
ERS4921408	43/19/E/14	turkey	thigh filet	Poland	A	ST744	O89(O162):H9	NO	NO	NO	NO	YES	13	1	1	1	1	1	1	1	1	0	1	0	1	1	0	0	0	0	0	0	1	0	0	0	0	1	0	0	0	0	0	0	0	0	0	0	0
[truncated: 12 more columns]
